# Supplementary material for: Evaluating Explainability: A Framework for Systematic Assessment of Explainable AI Features in Medical Imaging
Source: Bioengineering (Basel). 2026 Jan 16;13(1):111. doi: 10.3390/bioengineering13010111 (PMC12838233; doi:10.3390/bioengineering13010111)
Supplement: Supplementary file 1 [file bioengineering-13-00111-s001.zip]

Archive with 1 entries (1 files):
- bioengineering-3990397-supplementary.pdf
